# Supplementary material for: Comparison of antibody responses to SARS-CoV-2 variants in Australian children
Source: Nat Commun. 2022 Nov 23;13:7185. doi: 10.1038/s41467-022-34983-2 (PMC9700848; doi:10.1038/s41467-022-34983-2)
Supplement: Supplementary file 4 — Source data [file 41467_2022_34983_MOESM4_ESM.xlsx]

## Sheet: Figure 1a-b
SARS-CoV-2 IgG (BAU/mL)-ELISA
	Epidemic Waves (unvaccinated)			Omicron breakthrough
No. of samples	Wuhan	Delta (Wuhan S1 antigen)	Omicron (Wuhan S1 antigen)	Vaccinated+Omicron (Wuhan S1 antigen)
1	179.81	19.0512	12.348	>14300
2	188.63	37.338	13.0536	437.119
3	264.541	108.604	37.7496	3173.67
4	844.486	133.77	39.0432	11309.1
5	37.632	141.884	118.012	1798.34
6	411.894	146.294	<8.82	2130.79
7	470.165	194.569	54.7428	476.986
8	754.58	198.45	9.3492	6937.17
9	649.858	221.441	30.1056	2072.11
10	667.674	248.842	12.8184	4565.64
11	663.911	311.758	35.3388	1947.46
12	718.36	312.228	246.052	6374.8
13	347.508	334.337	2194.47	1991.2
14	1238.15	376.555	<8.82	4967.19
15	105.958	417.715	43.3356	1943.35
16	519.086	418.303	<8.82	1665.8
17	1908	436.884		2096.05
18	1246.74	452.642		1415.8
19	174.401	530.082		1363.95
20	120.599	548.016		8643.52
21	44.394	552.955		4228.09
22	<8.82	653.444		4437.99
23	<8.82	678.317		4245.01
24	<8.82	691.253		2910.31
25	<8.82	787.567
26	<8.82	860.597
27	<8.82	887.468
28	<8.82	943.622
29	<8.82	1015.48
30	<8.82	1115.61
31	<8.82	1153.42
32	<8.82	1188.7
33	<8.82	1414.79
34	<8.82	3856.52
35	<8.82	5058.15
36	<8.82
37	<8.82
38	<8.82
39	<8.82
40	<8.82
41	<8.82
42	<8.82
43	<8.82
44	<8.82
45	<8.82
46	<8.82
47	<8.82
48	<8.82
49	<8.82
50	<8.82
51	<8.82
52	<8.82
53	<8.82
54	<8.82
55	<8.82
56	<8.82

## Sheet: Figure 1c
Neutralising antibodies (% inhibition)-sVNT
Epidemic Waves (unvaccinated)			Omicron breakthrough
Wuhan (Wuhan RBD antigen)	Delta (Wuhan RBD antigen)	Omicron (Wuhan RBD antigen)	Vaccinated+Omicron (Wuhan RBD antigen)
70.5613	85.6133	9.68815	99.5652
64.5738	88.6071	18.5031	64.1739
79.3763	82.1206	13.763	99.5652
90.4366	70.395	21.9127	99.4783
94.262	78.0457	28.2328	88.8696
24.5738	33.7214	1.8711	99.5652
89.106	83.2017	22.578	83.6522
87.526	87.2765	7.27651	99.4783
91.0187	65.4054	9.93763	99.4783
94.0125	66.5696	9.68815	99.3913
92.5156	79.21	11.0187	99.3913
90.2703	96.0083	23.6522	99.3913
71.6424	76.1331	70.8696	99.5652
95.842	88.1913	12.6957	99.4783
85.6133	78.6279	13.3043	99.0515
90.2703	95.343	0	99.187
97.0894	86.8607		99.3225
95.9252	80.2079		99.3225
60.8316	86.3617		99.3225
65.4886	81.1227		99.3225
21.8295	42.6195		99.3225
	81.9543		99.5652
	74.2204		99.6522
	69.1476		99.4783
	31.5593
	71.7256
	90.0208
	85.3638
	81.5385
	86.8607
	91.8503
	84.5322
	93.4304
	92.6819
	99.5842

## Sheet: Figure 1d
Neutralising antibodies (% inhibition)-sVNT
Omicron (Wuhan RBD antigen)	Omicron (Omicron RBD antigen)	Vaccinated+Omicron (Wuhan RBD antigen)	Vaccinated+Omicron (Omicron RBD antigen)
9.68815	26.1146	99.5652	98.7384
18.5031	42.0685	64.1739	65.0066
13.763	62.3294	99.5652	94.0903
21.9127	65.1805	99.4783	97.4104
28.2328	81.195	88.8696	52.656
1.8711	24.1735	99.5652	96.0823
22.578	77.434	83.6522	22.6428
7.27651	20.5945	99.4783	82.5365
9.93763	52.199	99.4783	75.166
9.68815	46.6788	99.3913	81.0093
11.0187	27.9951	99.3913	70.4515
23.6522	60.0266	99.3913	94.7543
70.8696	98.4728	99.5652	68.3267
12.6957	30.9429	99.4783	54.8473
13.3043	28.1541	99.0515	69.3755
0	0.940975	99.187	87.4251
		99.3225	84.0034
		99.3225	92.13
		99.3225	95.9795
		99.3225	98.7169
		99.3225	97.7759
		99.5652	97.344
		99.6522	97.6096
		99.4783	92.6959

## Sheet: Suppl Figure 2
SARS-CoV-2 IgG (BAU/mL)-ELISA-Wuhan S1 antigen
	Epidemic Waves (unvaccinated)
No. of samples	Wuhan (5-17 years old)	Wuhan (< 5 years old)	Delta (5-14 years old)	Delta (< 5 years old)	Omicron (Wuhan S1 antigen)
1	718.36	1238.15	141.884	436.884	12.348
2	663.911	1246.74	943.622	133.77	13.0536
3	264.541	120.599	418.303	194.569	37.7496
4	174.401	844.486	860.597	653.444	39.0432
5	188.63	667.674	5058.15	248.842	118.012
6	649.858	1908	1414.79	1188.7	54.7428
7	179.81	411.894	221.441	146.294	9.3492
8	347.508	754.58	548.016	552.955	30.1056
9		44.394	108.604	1015.48	12.8184
10		105.958	1115.61	678.317	35.3388
11		519.086	452.642	417.715	246.052
12		37.632	691.253	3856.52	2194.47
13		470.165	530.082	334.337	43.3356
14			376.555	887.468
15			198.45	37.338
16				19.0512
17				311.758
18				787.567
19				1153.42
20				312.228

## Sheet: Suppl Figure 3
	SARS-CoV-2 IgG (BAU/mL)-ELISA
	Epidemic Waves (unvaccinated)
No. of samples	Wuhan (Wuhan S1 antigen)	Delta (Wuhan S1 antigen)	Delta (Delta S1 antigen)	Omicron (Wuhan S1 antigen)	Omicron (Omicron S1 antigen)
1	179.81	194.569	254.842	12.348	78.6222
2	188.63	5058.15	645.886	13.0536	67.3506
3	264.541	417.715	376.99	37.7496	29.82
4	844.486	452.642	578.886	39.0432	282.125
5	37.632	3856.52	4295.25	118.012	378.212
6	411.894	334.337	488.64	<8.82	22.7106
7	470.165	133.77	168.612	54.7428	426.256
8	754.58	312.228	382.823	9.3492	17.9676
9	649.858	1188.7	843.21	30.1056	78.0642
10	667.674	198.45	279.182	12.8184	19.936
11	663.911	530.082	921.178	35.3388	55.0746
12	718.36	376.555	279	246.052	239.516
13	347.508	436.884	285.947	2194.47	3400.74
14	1238.15	691.253	453.597	<8.82	17.8105
15	105.958	1115.61	1096.47	43.3356	90.8813
16	519.086	1414.79	996.66	<8.82	<8.82
17	1908	311.758	423.004
18	1246.74	552.955	777.28
19	174.401	418.303	346.394
20	120.599	943.622	780.449
21	44.394	221.441	142.561
22		1015.48	496.337
23		887.468	460.289
24		653.444	463.57
25		1153.42	416.663
26		548.016	523.611
27		787.567	676.894
28		860.597	620.731
29		37.338	30.429
30		248.842	317.643
31		146.294	288.349
32		141.884	210.927
33		678.317	612.961
34		19.0512	83.202
35		108.604	217.342

## Sheet: Suppl Figure 4
	SARS-CoV-2 IgG (BAU/mL)-ELISA-Wuhan antigen						%inihibiton-sVNT
	Epidemic Waves (unvaccinated)						Omicron
No. of samples	Wuhan Children	Wuhan Adults	Delta Children	Delta Adults	Omicron Children	Omicron Adult	Children Wuhan RBD antigen	Children Omicron RBD antigen	Adult Wuhan RBD antigen	Adult Omicron RBD antigen
1	179.81	644.57	19.0512	1556.61	12.348	5353.39	9.68815	26.1146	99.48	93.49
2	188.63	377.79	37.338	1531.21	13.0536	3188.49	18.5031	42.0685	98.52	79.22
3	264.541	523.08	108.604	96.61	37.7496		13.763	62.3294
4	844.486	38.98	133.77	2850.27	39.0432		21.9127	65.1805
5	37.632	18.23	141.884	3816.94	118.012		28.2328	81.195
6	411.894	20.93	146.294	295.06	54.7428		1.8711	24.1735
7	470.165	246.84	194.569	390.31	9.3492		22.578	77.434
8	754.58	183.04	198.45		30.1056		7.27651	20.5945
9	649.858	194.92	221.441		12.8184		9.93763	52.199
10	667.674	38.87	248.842		35.3388		9.68815	46.6788
11	663.911	648.92	311.758		246.052		11.0187	27.9951
12	718.36	197.16	312.228		2194.47		23.6522	60.0266
13	347.508	235.49	334.337		43.3356		70.8696	98.4728
14	1238.15	171.52	376.555				12.6957	30.9429
15	105.958	198.21	417.715				13.3043	28.1541
16	519.086	66.86	418.303				0	0.940975
17	1908	135.95	436.884
18	1246.74	968.55	452.642
19	174.401	444.65	530.082
20	120.599	1529.62	548.016
21	44.394	142.94	552.955
22		633.39	653.444
23		17.4	678.317
24		332.34	691.253
25		263.95	787.567
26		30.16	860.597
27		119.89	887.468
28		220.03	943.622
29		844.37	1015.48
30		128.89	1115.61
31		35.99	1153.42
32		174.52	1188.7
33		244.73	1414.79
34		1966.74	3856.52
35		30.75	5058.15
36		25.58
37		127.71
38		95.43
39		1128.96
40
41
42
43
44
45
46
47
48
49
50
51
52
53
54
55
56
